# Supplementary material for: Comparative Mitochondrial Genomic Analysis Robustly Supported That Cat Tapeworm Hydatigera taeniaeformis (Platyhelminthes: Cestoda) Represents a Species Complex
Source: Front Vet Sci. 2022 Jun 22;9:931137. doi: 10.3389/fvets.2022.931137 (PMC9258744; doi:10.3389/fvets.2022.931137)
Supplement: Supplementary Dataset — Mitochondrial DNA data. Nucleotide sequence alignments (cox1 complete haplotypes dataset). (http://dx.doi.org/10.17632/b3knx84j6n.1). [file Data_Sheet_2.zip]

Archive with 1 entries (1 files):
- Nucleotide sequence alignments.meg
