# Supplementary material for: Comparative Mitochondrial Genomic Analysis Robustly Supported That Cat Tapeworm Hydatigera taeniaeformis (Platyhelminthes: Cestoda) Represents a Species Complex
Source: Front Vet Sci. 2022 Jun 22;9:931137. doi: 10.3389/fvets.2022.931137 (PMC9258744; doi:10.3389/fvets.2022.931137)
Supplement: Supplementary Dataset — Mitochondrial DNA data. Nucleotide sequence alignments (cox1 complete haplotypes dataset). (http://dx.doi.org/10.17632/b3knx84j6n.1). [file Data_Sheet_2.zip › Nucleotide sequence alignments.meg]

#Mega
!Title Supplementary material 1.fas;

#C15
GTGTTGATTCTTCCTGGGTTTGGTATTATTAGACATATATGTTTAAGTATTAGTATGTCT
TCTGATGTATTTGGTTTTTATGGATTGTTGTTTGCTATGTTTTCAATAGTTTGTTTAGGA
AGAAGAGTATGGGGTCATCATATGTTTACTGTTGGGTTAGATGTTAAGACGGCAGTATTT
TTTAGATCTATAACTATGATTATTGGGGTTCCTACTGGTATTAAGGTTTTTACGTGATTG
TATATGTTATTGAATGCTCGTGTTAAAAAGGGTGATCCTGTGTTGTGGTGAATTATTTCT
TTTATAGTGTTATTTACGTTTGGTGGGGTTACTGGTATAGTATTGTCCGCTTGTGTTCTA
GATAAAGTGTTACATGATAC
#C17
GTGTTGATTCTTCCTGGGTTTGGTATTATTAGACATATATGTTTAAGTATTAGTATGTCT
TCTGATGTATTTGGTTTTTATGGATTGTTGTTTGCTATGTTTTCAATAGTTTGTTTAGGA
AGAAGAGTATGGGGTCATCATATGTTTACTGTTGGGTTAGATGTTAAGACGGCAGTATTT
TTTAGATCTATAACTATGATTATTGGGGCTCCTACTGGTATTAAGGTTTTTACGTGATTG
TATATGTTATTGAATGCTCGTGTTAAAAAGGGTGATCCTGTGTTGTGGTGAATTATTTCT
TTTATAGTGTTATTTACGTTTGGTGGGGTTACTGGTATAGTATTGTCCGCTTGTGTTTTA
GATAAAGTGTTACATGATAC
#C20
GTGTTGATTCTTCCTGGGTTTGGTATTATTAGACATATATGTTTAAGTATTAGTATGTCT
TCTGATGTATTTGGTTTTTATGGATTGTTGTTTGCTATGTTTTCAATAGTTTGTTTAGGA
AGAAGAGTATGGGGTCATCATATGTTTACTGTTGGGTTAGATGTTAAGACGGCAGTATTT
TTTAGATCTATAACTATGATTATTGGGGTTCCTACTGGTATTAAGGTTTTTACGTGATTG
TATATGTTATTGAATGCTCGTGTTAAAAAGGGTGATCCTGTGTTGTGGTGAATTATTTCT
TTTATAGTGTTATTTACGTTTGGTGGGGTTACTGGTATAGTATTGTCCGCTTGTGTTTTA
GATAAAGTGTTACATGATAG
#C4
GTGTTGATTCTTCCTGGGTTTGGTATTATTAGACATATATGTTTAAGTATTAGTATGTCT
TCTGATGTATTTGGTTTTTATGGATTGTTGTTTGCTATGTTTTCAATAGTTTGTTTAGGA
AGAAGAGTATGGGGTCATCATATGTTTACTGTTGGGTTAGATGTTAAGACGGCAGTATTT
TTTAGATCTATAACTATGATTATTGGGGTTCCTACTGGTATTAAGGTTTTTACGTGATTG
TATATGTTATTGAATGCTCGTGTTAAAAAGGGTGATCCTGTGTTGTGGTGAATTATTTCT
TTTATAGTGTTATTTTCGTTTGGTGGGGTTACTGGTATAGTATTGTCCGCTTGTGTTTTA
GATAAAGTGTTACATGATAC
#C14
GTGTTGATTCTTCCTGGGTTTGGTATTATTAGATATATATGTTTAAGTATTAGTATGTCT
TCTGATGTATTTGGTTTTTATGGATTGTTGTTTGCTATGTTTTCAATAGTTTGTTTAGGA
AGAAGAGTATGGGGTCATCATATGTTTACTGTTGGGTTAGATGTTAAGACGGCAGTATTT
TTTAGATCTATAACTATGATTATTGGGGTTCCTACTGGTATTAAGGTTTTTACGTGATTG
TATATGTTATTGAATGCTCGTGTTAAAAAGGGTGATCCTGTGTTGTGGTGAATTATTTCT
TTTATAGTGTTATTTACGTTTGGTGGGGTTACTGGTATAGTATTGTCCGCTTGTGTTTTA
GATAAAGTGTTACATGATAC
#C2
GTGTTGATTCTTCCTGGGTTTGGTATTATTAGACATATATGTTTAAGTATTAGTATGTCT
TCTGATGTATTTGGTTTTTATGGATTGTTGTTTGCTATGTTTTCAATAGTTTGTTTAGGA
AGAAGAGTATGGGGTCATCATATGTTTACTGTTGGGTTAGATGTTAAGACGGCAGTATTT
TTTAGATCTATAACTATGATTATTGGGGTTCCTACTGGTATTAAGGTTTTTACGTGATTG
TATATGTTATTGAATGCTCGTGTTAAAAAGGGTGATCCTGTGTTGTGGTGAATTATTTCT
TTTATAGTGTTATTTACGTTTGGTGGGGTTACTGGTATAGTATTGTCCGCTTGTGTTTTA
GATAAAGTGTTACATGATAC
#C18
GTGTTGATTCTTCCTGGGTTTGGTATTATTAGACATATATGTTTAAGTATTAGTATGTCT
TCTGATGTATTTGGTTTTTATGGATTGTTGTTTGCTATGTTTTCAATAGTTTGTTTAGGA
AGAAGAGTATGGGGTCCTCATATGTTTACTGTTGGGTTAGATGTTAAGACGGCAGTATTT
TTTAGATCTATAACTATGATTATTGGGGTTCCTACTGGTATTAAGGTTTTTACGTGATTG
TATATGTTATTGAATGCTCGTGTTAAAAAGGGTGATCCTGTGTTGTGGTGAATTATTTCT
TTTATAGTGTTATTCACGTTTGGTGGGGTTACTGGTATAGTATTGTCCGCTTGTGTTTTA
GATAAAGTGTTACATGATAC
#C11
GTGTTGATTCTTCCTGGGTTTGGTATTATTAGACATATATGTTTAAGTATTAGTATGTCT
TCTGATGTATTTGGTTTTTATGGATTGTTGTTTGCTATGTTTTCAATAGTTTGTTTAGGA
AGAAGAGTATGGGGTCATCATATGTTTACTGTTGGGTTAGATGTTAAGACGGCAGTATTT
TTTAGATCTATAACTATGATTATTGGGGTTCCTACTGGTATTAAGGTTTTTACGTGATTG
TATATGTTATTGAATGCTCGTGTTAAAAAGGGTGATCCTGTGTTGTGGTGAATTATTTCT
TTTATAGTGTTATTTACGTTTGGTGGGGTAACTGGTATAGTATTGTCCGCTTGTGTTTTA
GATAAAGTGTTACATGATAC
#C5
GTGTTGATTCTTCCTGGGTTTGGTATTATTAGACATATATGTTTAAGTATTAGTATGTCT
TATGATGTATTTGGTTTTTATGGATTGTTGTTTGCTATGTTTTCAATAGTTTGTTTAGGA
AGAAGAGTATGGGGTCATCATATGTTTACTGTTGGGTTAGATGTTAAGACGGCAGTATTT
TTTAGATCTATAACTATGATTATTGGGGTTCCTACTGGTATTAAGGTTTTTACGTGATTG
TATATGTTATTGAATGCTCGTGTTAAAAAGGGTGATCCTGTGTTGTGGTGAATTATTTCT
TTTATAGTGTTATTTACGTTTGGTGGGGTTACTGGTATAGTATTGTCCGCTTGTGTTTTA
GATAAAGTGTTACATGATAC
#C10
GTGTTGATTCTTCCTGGGTTTGGCATTATTAGACATATATGTTTAAGTATTAGTATGTCT
TCTGATGTATTTGGTTTTTATGGATTGTTGTTTGCTATGTTTTCAATAGTTTGTTTAGGA
AGAAGAGTATGGGGTCATCATATGTTTACTGTTGGGTTAGATGTTAAGACGGCAGTATTT
TTTAGATCTATAACTATGATTATTGGGGTTCCTACTGGTATTAAGGTTTTTACGTGATTG
TATATGTTATTGAATGCTCGTGTTAAAAAGGGTGATCCTGTGTTGTGGTGAATTATTTCT
TTTATAGTGTTATTTACGTTTGGTGGGGTTACTGGTATAGTATTGTCCGCTTGTGTTTTA
GATAAAGTGTTACATGATAC
#C21
GTGTTGATTCTTCCTGGGTTTGGTATTATTAGACATATATGTTTAAGTATTAGTATGTCT
TCTGATGTATTTGGTTTTTATGGATTGTTGTTTGCTATGTTTTCAATAGTTTGTTTAGGA
AGAAGAGTATGGGGTCATCATATGTTTACTGTTGGGCTAGATGTTAAGACGGCAGTATTT
TTTAGATCTATAACTATGATTATTGGGGTTCCTACTGGTATTAAGGTTTTTACGTGATTG
TATATGTTATTGAATGCTCGTGTTAAAAAGGGTGATCCTGTGTTGTGGTGAATTATTTCT
TTTATAGTGTTATTTACGTTTGGTGGGGTTACTGGTATAGTATTGTCCGCTTGTGTTTTA
GATAAAGTGTTACATGATAC
#C3
GTGTTGATTCTTCCTGGGTTTGGTATTATTAGACATATATGTTTAAGTATTAGTATGTCT
TCTGATGTATTTGGTTTTTATGGATTGTTGTTTGCTATGTTTTCAATAGTTTGTTTAGGA
AGAAGAGTATGGGGTCATCATATGTTTACTGTTGGGTTAGATGTTAAGACGGCAGTATTT
TTTAGATCTATAACTATGATTATTGGGGTTCCTACTGGTATTAAGGTTTTTACGTGATTG
TATATGTTATTGAATGCTCGTGTTAAAAAGGGTGATCCTGTGTTGTGGTGAATTATTTCT
TTTATGGTGTTATTTACGTTTGGTGGAGTTACTGGTATAGTATTGTCCGCTTGTGTTTTA
GATAAAGTGTTACATGATAC
#C8
GTGTTGATTCTTCCTGGGTTTGGTATTATTAGACATATATGTTTAAGTATTAGTATGTCT
TCTGATGTATTTGGTTTTTATGGATTGTTGTTTGCTATGTTTTCAATAGTTTGTTTAGGA
AGAAGAGTATGGGGTCATCATATGTTTACTGTTGGGTTAGATGTTAAGACGGCAGTATTT
TTTAGATCTATAACTATGATTATTGGGGTTCCTACTGGTATTAAGGTTTTTACGTGATTG
TATATGTTATTGAATGCTCGTGTTAAAAAGGGTGATCCTGTGTTGTGGTGAATTATTTCT
TTTATAGTGTTATTTACGTTTGGTGGAGTTACTGGTATAGTATTGTCCGCTTGTGTTTTA
GATAAAGTGTTACATGATAC
#C12
GTGTTGATTCTTCCTGGGTTTGGTATTATTAGACATATATGTTTAAGTATTAGTATGTCT
TCTGATGTATTTGGTTTTTATGGATTGTTGTTTGCTATGTTTTCAATAGTTTGTTTAGGA
AGAAGAGTATGGGGTCATCATATGTTTACTGTTGGGTTAGATGTTAAGACGGCGGTATTT
TTTAGATCTATAACTATGATTATTGGGGTTCCTACTGGCATTAAGGTTTTTACGTGATTG
TATATGTTATTGAATGCTCGTGTTAAAAAGGGTGATCCTGTGTTGTGGTGAATTATTTCT
TTTATAGTGTTATTTACGTTTGGTGGGGTTACTGGTATAGTATTGTCCGCTTGTGTTTTA
GATAAAGTGTTACATGATAC
#C19
GTGTTGATTCTTCCTGGGTTTGGTATTATTAGACATATATGTTTAAGTATTAGTATGTCT
TCTGATGTATTTGGTTTTTATGGATTGTTGTTTGCTATGTTTTCAATAGTTTGTTTAGGA
AGAAGAGTATGGGGTCATCATATGTTTACTGTTGGGTTAGACGTTAAGACGGCAGTATTT
TTTAGATCTATAACTATGATTATTGGGGTTCCTACTGGTATTAAGGTTTTTACGTGATTG
TATATGTTATTAAATGCTCGTGTTAAAAAGGGTGATCCTGTGTTGTGGTGAATTATTTCT
TTTATAGTGTTATTTACGTTTGGTGGGGTTACTGGTATAGTATTGTCCGCTTGTGTTTTA
GATAAAGTGTTACATGATAC
#C6
GTGTTGATTCTTCCAGGGTTTGGTATTATTAGACATATATGTTTAAGTATTAGTATGTCT
TCTGATGTATTTGGTTTTTATGGATTGTTGTTTGCTATGTTTTCAATAGTTTGTTTAGGA
AGAAGAGTATGGGGTCATCATATGTTTACTGTTGGGTTAGATGTTAAGACGGCAGTATTT
TTTAGATCTATAACTATGATTATTGGGGTTCCTACTGGTATTAAGGTTTTTACGTGATTG
TATATGTTATTGAATGCTCGTGTTAAAAAGGGTGATCCTGTGTTGTGGTGAATTATTTCT
TTTATAGTGTTATTTACGTTTGGTGGGGTTACTGGTATAGTATTGTCCGCTTGTGTTTTA
GATAAAGTGTTACATGATAC
#C16
GTGTTGATTCTTCCTGGGTTTGGTATTATTAGACATATATGTTTAAGTATTAGTATGTCT
TCTGATGTATTTGGTTTTTATGGATTGTTGTTTGCTATGTTTTCAATAGTTTGTTTAGGA
AGAAGAGTATGGGGTCATCATATGTTTACTGTTGGGTTAGATGTTAAGACGGCAGTATTT
TTTAGATCTATAACTATGATTATTGGGGTTCCTACTGGTATTAAGGTTTTTACGTGATTG
TATATGTTATTGAATGCTCGTGTTAAAAAGGGTGATCCTGTGTTGTGGTGAATTATTTCT
TTTATAGTGTTATTTACGTTTGGCGGGGTTACTGGTATAGTATTGTCCGCTTGTGTTTTA
GATAAAGTGTTACATGATAC
#C22
GTGTTGATTCTTCCTGGGTTTGGTATTATTAGACATATATGTTTAAGTATTAGTATGTCT
TCTGATGTATTTGGTTTTTATGGATTGTTGTTTGCTATGTTTTCAATAGTTTGTTTAGGA
AGAAGAGTATGGGGTCATCATATGTTTACTGTTGGGTTAGATGTTAAGACGGCAGTATTT
TTTAGATCTATAACTATGATTATTGGGGTTCCTACTGGTATTAAGGTTTTTACGTGATTG
TATATGTTATTGAATGCTCGTGTTAAAAAGGGTGATCCTGTGTTGTGGTGAATTATTTCT
TTTATAGTGTTATTTACGTTTGGTGGGGTTACTGGTATAGTATTGTCTGCTTGTGTTTTA
GATAAAGTGTTACATGATAC
#C1
GTGTTGATTCTTCCTGGGTTTGGTATTATTAGACATATATGTTTAAGTATTAGTATGTCT
TCTGATGTATTTGGTTTTTATGGATTGTTGTTTGCTATGTTTTCAATAGTTTGTTTAGGA
AGAAGAGTATGGGGTCATCATATGTTTACTGTTGGGTTAGATGTTAAGACGGCAGTATTT
TTTAGATCTATAACTATGATTATTGGGGTTCCTACTGGTATTAAGGTTTTTACATGATTG
TATATGTTATTGAATGCTCGTGTTAAAAAGGGTGATCCTGTGTTGTGGTGAATTATTTCT
TTTATAGTGTTATTTACGTTTGGTGGGGTTACTGGTATAGTATTGTCCGCTTGTGTTTTA
GATAAAGTGTTACATGATAC
#C9
GTGTTGATTCTTCCTGGGTTTGGTATTATTAGACATATATGTTTAAGTATTAGTATGTCT
TCTGATGTATTTGGTTTTTATGGATTGTTGTTTGCTATGTTTTCAATAGTTTGTTTAGGA
AGAAGAGTATGGGGTCATCATATGTTTACTGTTGGGTTAGATGTTAAGACGGCAGTATTT
TTTAGATCTATAACTATGATTATTGGGGTTCCTACTGGTATTAAGGTTTTTACATGATTA
TATATGTTATTGAATGCTCGTGTTAAAAAGGGTGATCCTGTGTTGTGGTGAATTATTTCT
TTTATAGTGTTATTTACGTTTGGCGGGGTTACTGGTATAGTATTGTCCGCTTGTGTTTTA
GATAAAGTGTTACATGATAC
#C13
GTGTTGATTCTTCCTGGGTTTGGTATTATTAGACATATATGTTTAAGTATTAGTATGTCT
TCTGATGTATTTGGTTTTTATGGATTGTTGTTTGCTATGTTTTCAATAGTTTGTTTAGGA
AGAAGAGTATGGGGTCATCATATGTTTACTGTTGGGTTAGATGTTAAGACGGCAGTATTT
TTTAGATCTATAACTATGATTATTGGGGTTCCTACTGGTATTAAGGTTTTTACATGATTA
TATATGTTATTGAATGCTCGTGTTAAAAAGGGTGATCCTGTGTTGTGGTGAATTATTTCT
TTTATAGTGTTATTTACGTTTGGTGGGGTTACTGGTATAGTATTGTCCGCTTGTGTTTTA
GATAAAGTGTTACATGATAC
#C7
GTGTTGATTCTTCCTGGGTTTGGTATTATTAGACATATATGTTTAAGTATTAGTATGTCT
TCTGATGTATTTGGTTTTTATGGATTGTTGTTTGCTATGTTTTCAATAGTTTGTTTAGGA
AGAAGAGTATGGGGTCATCATATGTTTACTGTTGGGTTAGATGTTAAGACGGCAGTATTT
TTTAGATCTATAACTATGATTATTGGGGTTCCTACTGGTATTAAGGTTTTTACATGATTG
TATATGTTATTGAATGCTCGTGTTAAAAAGGGTGATCCTGTGTTGTGGTGAATTATTTCT
TTTATAGTGTTATTTACGTTTGGCGGGGTTACTGGTATAGTATTGTCCGCTTGTGTTTTA
GATAAAGTGTTACATGATAC
#B2
GTATTGATTCTTCCAGGGTTTGGTATTATTAGACATATATGTTTAAGTATTAGTATGTCT
TCTGATGTGTTTGGTTTTTATGGTTTATTATTTGCTATGTTTTCAATAGTTTGTTTAGGA
AGAAGAGTATGGGGTCATCATATGTTTACTGTTGGGTTGGATGTTAAGACGGCCGTATTT
TTTAGTTCTATAACTATGATTATTGGAGTTCCTACTGGTATTAAGGTTTTTACATGATTG
TATATGCTATTAAATGCTCGTGTTAAAAAGGGTGATCCTGTGTTGTGGTGAATTGTTTCT
TTTATAGTATTATTTACGTTTGGTGGAGTTACTGGTATAGTATTATCTGCTTGTGTTTTA
GATAAAGTATTGCATGATAC
#B9
GTATTGATTCTTCCAGGGTTTGGTATTATTAGACATATATGTTTAAGTATTAGTATGTCT
TCTGATGTGTTTGGTTTTTATGGTTTATTATTTGCTATGTTTTCAATAGTTTGTTTAGGG
AGAAGAGTATGGGGTCATCATATGTTTACTGTTGGGTTGGATGTTAAGACGGCCGTATTT
TTTAGTTCTATAACTATGATTATTGGAGTTCCTACTGGTATTAAGGTTTTTACATGATTG
TATATGCTATTAAATGCTCGTGTTAAAAAGGGTGATCCTGTGTTGTGGTGAATTGTTTCT
TTTATAATATTATTTACGTTTGGTGGAGTTACTGGTATAGTATTATCCGCTTGTGTTTTA
GATAAAGTATTGCATGATAC
#B1
GTATTGATTCTTCCAGGGTTTGGTATTATTAGACATATATGTTTAAGTATTAGTATGTCT
TCTGATGTGTTTGGTTTTTATGGTTTATTATTTGCTATGTTTTCAATAGTTTGTTTAGGA
AGAAGAGTATGGGGTCATCATATGTTTACTGTTGGGTTGGATGTTAAGACGGCCGTATTT
TTTAGTTCTATAACTATGATTATTGGAGTTCCTACTGGTATTAAGGTTTTTACATGATTG
TATATGCTATTAAATGCTCGTGTTAAAAAGGGTGATCCTGTGTTGTGGTGAATTGTTTCT
TTTATAATATTATTTACGTTTGGTGGGGTTACTGGTATAGTATTATCTGCTTGTGTTTTG
GATAAAGTATTGCATGATAC
#B17
GTATTAATTCTTCCAGGGTTTGGTGTTATTAGACATATATGTTTAAGTATTAGTATGTCT
TCTGATGTGTTTGGTTTTTATGGTTTATTATTTGCTATGTTTTCAATAGTTTGTTTAGGA
AGAAGAGTATGGGGTCATCATATGTTTACTGTTGGGTTGGATGTTAAGACGGCCGTATTT
TTTAGTTCTATAACTATGATTATTGGAGTTCCTACTGGTATTAAGGTTTTTACATGATTG
TATATGTTATTAAATGCTCGTGTTAAAAAGGGTGATCCTGTGTTGTGGTGAATTGTTTCT
TTTATAATATTATTTACGTTTGGTGGAGTTACTGGTATAGTATTATCTGCCTGTGTTTTA
GATAAAGTATTGCATGATAC
#B18
GTATTAATTCTTCCAGGGTTTGGTATTATTAGACATATATGTTTAAGTATTAGTATGTCT
TCTGATGTGTTTGGTTTTTATGGTTTATTATTTGCTATGTTTTCAATAGTTTGTTTAGGA
AGAAGAGTATGGGGTCATCATATGTTTACTGTTGGGTTGGATGTTAAGACGGCCGTATTT
TTTAGTTCTATAACTATGATTATTGGAGTTCCTACTGGTATTAAGGTTTTTACATGATTG
TATATGTTATTAAATGCTCGTGTTAAAAAGGGTGATCCTGTGTTGTGGTGAATTGTTTCT
TTTATAATATTATTTACGTTTGGTGGAGTTACTGGTATAGTATTATCTGCCTGTGTTTTA
GATAAAGTATTGCATGATAC
#B14
GTATTGATTCTTCCAGGGTTTGGTATTATTAGACATATATGTTTAAGTATTAGTATGTCT
TCTGATGTGTTTGGTTTTTATGGTTTATTATTTGCTATGTTTTCAATAGTTTGTTTAGGA
AGAAGAGTATGGGGTCATCATATGTTTACTGTTGGGTTGGATGTTAAGACGGCCGTATTT
TTTAGTTCTATAACTATGATTATTGGAGTTCCTACTGGTATTAAGGTTTTTACATGATTG
TATATGTTACTAAATGCTCGTGTTAAAAAGGGTGATCCTGTGTTGTGATGAATTGTTTCT
TTTATAATATTATTTACGTTTGGTGGAGTTACTGGTATAGTATTATCTGCTTGTGTTTTA
GATAAAGTATTGCATGATAC
#B5
GTATTGATTCTTCCAGGGTTTGGTATTATTAGACATATATGTTTAAGTATTAGTATGTCT
TCTGATGTGTTTGGTTTTTATGGTTTATTATTTGCTATGTTTTCAATAGTTTGTTTAGGA
AGAAGAGTATGGGGTCATCATATGTTTACTGTTGGGTTGGATGTTAAGACGGCCGTATTT
TTTAGTTCTATAACTATGATTATTGGGGTTCCTACTGGTATTAAGGTTTTTACATGATTG
TATATGCTATTAAATGCTCGTGTTAAAAAGGGTGATCCTGTGTTGTGGTGAATTGTTTCT
TTTATAATATTATTTACGTTTGGTGGGGTTACTGGTATAGTATTATCTGCTTGTGTTTTA
GATAAAGTATTGCATGATAC
#B13
GTATTGATTCTTCCAGGGTTTGGTATTATTAGACATATATGTTTAAGTATTAGTATGTCT
TCTGATGTGTTTGGTTTTTATGGTTTATTATTTGCTATGTTTTCAATAGTTTGTTTAGGA
AGAAGAGTATGGGGTCATCATATGTTTACTGTTGGGTTGGATGTTAAGACGGCCGTATTT
TTTAGTTCTATAACTATGATTATTGGGGTTCCTACTGGTATTAAGGTTTTTACATGATTA
TATATGCTATTAAATGCTCGTGTTAAAAAGGGTGATCCTGTGTTGTGGTGAATTGTTTCT
TTTATAATATTATTTACGTTTGGTGGAGTTACTGGTATAGTATTATCTGCTTGTGTTTTA
GATAAAGTATTGCATGATAC
#B15
GTATTGATTCTTCCAGGGTTTGGTATTATTAGACATATATGTTTAAGTATTAGTATGTCT
TCTGATGTGTTTGGTTTTTATGGTTTATTATTTGCTATGTTTTCAATAGTTTGTTTAGGA
AGAAGAGTATGGGGTCATCATATGTTTACTGTTGGGTTGGATGTTAAGACGGCCGTATTT
TTTAGTTCTATAACTATGATTATTGGGGTTCCTACTGGTATTAAGGTTTTTACATGATTG
TATATGTTATTAAATGCTCGTGTTAAAAAGGGTGATCCTGTGTTGTGGTGAATTGTTTCT
TTTATAATATTATTTACGTTTGGTGGAGTTACTGGTATAGTATTATCTGCTTGTGTTTTA
GATAAAGTATTGCATGATAC
#B4
GTATTGATTCTTCCAGGGTTTGGTATTATTAGACATATATGTTTAAGTATTAGTATGTCT
TCTGACGTGTTTGGTTTTTATGGTTTATTATTTGCTATGTTTTCAATAGTTTGTTTAGGA
AGAAGAGTGTGGGGTCATCATATGTTTACTGTTGGGTTGGATGTTAAGACGGCCGTATTT
TTTAGTTCTATAACTATGATTATTGGGGTTCCTACTGGTATTAAGGTTTTTACATGATTG
TATATGTTATTAAATGCTCGTGTTAAAAAGGGTGATCCTGTGTTGTGGTGAATTGTTTCT
TTTATAATATTATTTACGTTTGGTGGGGTCACTGGTATAGTATTATCTGCTTGTGTTTTA
GATAAAGTATTGCATGATAC
#B11
GTATTGATTCTTCCAGGGTTTGGTATTATTAGACATATATGTTTAAGTATTAGTATGTCT
TCTGACGTGTTTGGTTTTTATGGTTTATTATTTGCTATGTTTTCAATAGTTTGTTTAGGA
AGAAGAGTGTGGGGTCATCATATGTTTACTGTTGGGTTGGATGTTAAGACGGCCGTATTT
TTTAGTTCTATAACTATGATTATTGGGGTTCCTACTGGTATTAAGGTTTTTACATGATTG
TATATGTTATTAAATGCTCGTGTTAAAAAGGGTGATCCTGTGTTGTGGTGAATTGTTTCT
TTTATAATATTATTTACATTTGGTGGGGTCACTGGTATAGTATTATCTGCTTGTGTTTTA
GATAAAGTATTGCATGATAC
#B7
GTATTGATTCTTCCAGGGTTTGGTATTATTAGACATATATGTTTAAGTATTAGTATGTCT
TCTGATGTGTTTGGTTTTTATGGTTTATTATTTGCTATGTTTTCAATAGTTTGTTTAGGA
AGAAGAGTATGGGGTCATCATATGTTTACTGTTGGGTTGGATGTTAAGACGGCCGTATTT
TTTAGTTCTATAACTATGATTATTGGGGTTCCTACTGGTATTAAGGTTTTTACATGATTG
TATATGTTATTAAATGCTCGTGTTAAAAAGGGTGATCCTGTGTTGTGGTGAATTGTTTCT
TTTATAATATTATTTACGTTTGGTGGGGTTACTGGTATAGTATTATCTGCTTGTGTTTTA
GATAAAGTATTGCATGATAC
#B3
GTATTGATTCTTCCAGGGTTTGGTATTATTAGACATATATGTTTAAGTATTAGTATGTCT
TCTGATGTGTTTGGTTTTTATGGTTTATTATTTGCTATGTTTTCAATAGTTTGTTTAGGA
AGAAGAGTATGGGGTCATCACATGTTTACTGTTGGGTTGGATGTTAAGACGGCCGTATTT
TTTAGTTCTATAACTATGATTATTGGGGTTCCTACTGGTATTAAGGTTTTTACATGATTG
TATATGTTATTAAATGCTCGTGTTAAAAAGGGTGATCCTGTGTTGTGGTGAATTGTTTCT
TTTATAATATTATTTACGTTTGGTGGGGTTACTGGTATAGTATTATCTGCTTGTGTTTTA
GATAAAGTATTGCATGATAC
#B8
GTATTGATTCTTCCAGGGTTTGGTATTATTAGACATATATGTTTAAGTATTAGTATGTCT
TCTGATGTGTTTGGTTTTTATGGTTTATTATTTGCCATGTTTTCAATAGTTTGTTTAGGA
AGAAGAGTATGGGGTCATCACATGTTTACTGTTGGGTTGGATGTTAAGACGGCCGTATTT
TTTAGTTCTATAACTATGATTATTGGGGTTCCTACTGGTATTAAGGTTTTTACATGATTG
TATATGTTATTAAATGCTCGTGTTAAAAAGGGTGATCCTGTGTTGTGGTGAATTGTTTCT
TTTATAATATTATTTACGTTTGGTGGGGTTACTGGTATAGTATTATCTGCTTGTGTTTTA
GATAAAGTATTGCATGACAC
#B16
GTATTGATTCTTCCAGGATTTGGTATTATTAGACATATATGCTTAAGTATTAGTATGTCT
TCTGATGTGTTTGGTTTTTATGGTTTATTATTTGCTATGTTTTCAATAGTTTGTTTAGGA
AGAAGAGTATGGGGTCATCACATGTTTACTGTTGGGTTGGATGTTAAGACGGCCGTATTT
TTTAGTTCTATAACTATGATTATTGGGGTTCCTACTGGTATTAAGGTTTTTACATGATTG
TATATGTTATTAAATGCTCGTGTTAAAAAGGGTGATCCTGTGTTGTGGTGAATTGTTTCT
TTTATAATATTATTTACGTTTGGTGGGGTTACTGGTATAGTATTATCTGCTTGTGTTTTA
GATAAAGTATTGCATGATAC
#B23
GTATTGATTCTTCCAGGATTTGGTATTATTAGACATATATGCTTAAGTATTAGTATGTCT
TCTGATGTGTTTGGTTTTTATGGTTTATTATTTGCTATGTTTTCAATAGTTTGTTTAGGA
AGAAGAGTATGGGGTCATCACATGTTTACTGTTGGGTTGGATGTTAAGACGGCCGTATTT
TTTAGTTCTATAACTATGATTATTGGGGTTCCTACTGGTATTAAGGTTTTTACATGATTG
TATATGTTATTAAATGCTCGTGTTAAAAAGGGTGATCCTGTGTTGTGGTGAATTGTTTCT
TTTATAATATTATTTACGTTTGGTGGGGTTACTGGTATAGTATTATCTGCTTGTGTTTTA
GATAAAGTATTGCATGATAC
#B12
GTATTGATTCTTCCAGGGTTTGGCATTATTAGACATATATGTTTAAGTATTAGTATGTCT
TCTGATGTGTTTGGTTTTTATGGTTTATTATTTGCTATGTTTTCAATAGTTTGTTTAGGA
AGAAGAGTATGGGGTCATCACATGTTTACTGTTGGGTTGGATGTTAAGACGGCCGTATTT
TTTAGTTCTATAACTATGATTATTGGGGTTCCTACTGGTATTAAGGTTTTTACATGATTG
TATATGTTATTAAATGCTCGTGTTAAAAAGGGTGATCCTGTGTTGTGGTGAATTGTTTCT
TTTATAATATTATTTACGTTTGGTGGGGTTACTGGTATAGTATTATCTGCTTGTGTTTTA
GATAAAGTATTGCATGATAC
#B19
GTATTGATTCTTCCAGGGTTTGGTATTATTAGACATATATGTTTAAGTATTAGTATGTCT
TCTGATGTGTTTGGTTTTTATGGTTTATTATTTGCTATGTTTTCAATAGTTTGTTTAGGA
AGAAGAGTATGGGGTCATCACATGTTTACTGTTGGGTTGGATGTTAAGACGGCCGTATTT
TTTAGTTCTATAACTATGATTATTGGGGTTCCTACTGGTATTAAGGTTTTTACATGATTG
TATATGTTATTAAATGCTCGTGTTAAAAAGGGTGATCCTGTGTTGTGGTGAATTGTTTCT
TTTATAATATTATTTACGTTTGGTGGGGTTACTGGTATAGTGTTATCTGCTTGTGTTTTA
GATAAAGTATTGCATGATAC
#B22
GTATTGATTCTTCCAGGGTTTGGTATTATTAGACATATATGTTTAAGTATTAGTATGTCT
TCTGATGTGTTTGGTTTTTATGGTTTATTATTTGCTATGTTTTCAATAGTTTGTTTAGGA
AGAAGAGTATGGGGTCATCACATGTTTACTGTTGGGTTGGATGTTAAGACGGCCGTATTT
TTTAGTTCTATAACTATGATTATAGGGGTTCCTACTGGTATTAAGGTTTTTACATGATTG
TATATGTTATTAAATGCTCGTGTTAAAAAGGGTGATCCTGTGTTGTGGTGAATTGTTTCT
TTTATAATATTATTTACGTTTGGTGGGGTTACTGGTATAGTGTTATCTGCTTGTGTTTTA
GATAAAGTATTGCATGATAC
#B6
GTATTGATTCTTCCAGGGTTTGGTATTATTAGACATATATGTTTAAGTATTAGTATGTCT
TCTGATGTGTTTGGTTTTTATGGTTTATTATTTGCTATGTTTTCAATAGTTTGTTTAGGA
AGAAGAGTATGGGGTCATCACATGTTTACTGTTGGGTTGGATGTTAAGACGGCCGTATTT
TTTAGTTCTATAACTATGATTATTGGGGTTCCTACTGGTATTAAGGTTTTTACATGATTG
TATATGTTATTAAATGCTCGTGTTAAAAAGGGTGATCCTGTGTTGTGGTGAATTGTTTCT
TTTATAATATTATTTACGTTTGGTGGGGTTACTGGTATAGTGTTATCTGCTTGTGTTTTA
GATAAAGTGTTGCATGATAC
#B21
GTATTGATTCTTCCAGGGTTTGGTATTATTAGACATATATGTTTAAGTATTAGTATGTCT
TCTGATGTGTTTGGTTTTTATGGTTTATTATTTGCTATGTTTTCAATAGTTTGTTTAGGA
AGAAGAGTATGGGGTCATCATATGTTTACTGTTGGGTTAGATGTTAAGACGGCTGTATTT
TTTAGTTCTATAACTATGATTATTGGGGTTCCTACTGGTATTAAGGTTTTTACATGATTG
TATATGTTATTAAATGCTCGTGTTAAAAAGGGTGATCCTGTGTTGTGGTGAATTGTTTCT
TTTATAATATTATTTACGTTTGGTGGAGTTACTGGTATAGTATTATCTGCTTGTGTTTTA
GATAAAGTATTGCATGATAC
#B10
GTATTGATTCTTCCAGGGTTTGGTATTATTAGACATATATGTTTAAGTATTAGTATGTCT
TCTGATGTGTTTGGTTTTTATGGTTTATTATTTGCTATGTTTTCAATAGTTTGTTTGGGA
AGAAGAGTATGGGGTCATCATATGTTTACTGTTGGGTTAGATGTTAAGACGGCCGTATTT
TTTAGTTCTATAACTATGATTATTGGGGTTCCTACTGGTATTAAGGTTTTTACATGATTG
TATATGTTATTAAATGCTCGTGTTAAAAAGGGTGATCCTGTGTTGTGGTGAATTGTTTCT
TTTATAATATTATTTACGTTTGGTGGGGTTACTGGTATAGTATTATCTGCTTGTGTTTTA
GATAAAGTGTTGCATGATAC
#B20
GTGTTGATTCTTCCAGGGTTTGGTATTATTAGACATATATGTTTAAGTATTAGTATGTCT
TCTGATGTATTTGGTTTTTATGGTTTATTGTTTGCTATGTTTTCAATAGTTTGTTTAGGA
AGAAGAGTGTGAGGTCATCATATGTTTACTGTTGGGCTGGATGTTAAGACGGCCGTATTT
TTTAGTTCTATAACTATGATTATTGGGGTTCCTACTGGTATTAAGGTTTTTACATGATTA
TATATGTTATTAAATGCTCGTGTTAAAAAGGGTGATCCTGTGTTGTGGTGAATTGTTTCT
TTTATAATATTATTTACGTTTGGTGGGGTTACTGGTATAGTATTATCTGCTTGTGTTTTA
GATAAAGTATTGCATGATAC
#A1
GTATTAATTCTTCCTGGATTTGGTATTATTAGACATATATGCTTAAGAATTAGTATGTCT
TCGGATGTGTTTGGTTTTTATGGTTTATTGTTTGCTATGTTTTCTATAGTTTGTTTAGGA
AGAAGGGTGTGAGGTCATCATATGTTTACTGTTGGGTTAGATGTAAAGACGGCTGTGTTT
TTTAGCTCTATAACTATGATTATTGGAGTACCTACAGGTATAAAGGTTTTTACATGATTG
TATATGTTGTTGAATGCTCGAGTCAAAAAGAGTGATCCTGTTTTATGATGAATTGTTTCT
TTTATTATTCTGTTTACGTTTGGTGGGGTTACTGGTATAGTATTATCGGCTTGTGTTTTA
GATAAAGTGTTACATGATAC
#A38
GTATTAATTCTTCCTGGATTTGGTATTATTAGACATATATGCTTAAGAATTAGTATGTCT
TCGGATGTGTTTGGTTTTTATGGTTTATTGTTTGCTATGTTTTCTATAGTTTGTTTAGGA
AGAAGGGTGTGAGGTCATCATATGTTTACTGTTGGGTTAGATGTAAAGACGGCTGTGTTT
TTTAGCTCTATAACTATGATTATTGGAGTACCTACAGGTATAAAGGTTTTTACATGATTG
TATATGTTGTTGAATGCTCGAGTCAAAAAGAGTGATCCTGTTTTATGATGAATTGTTTCT
TTTATTATTCTGTTTACGTTTGGTGGGGTTACTGGTATAGTATTATCGGCTTGTGTTTTA
GATAAAGTGTTACATGATAC
#A30
GTATTAATTCTTCCTGGATTTGGTATTATTAGACATATATGCTTAAGAATTAGTATGTCT
TCGGATGTGTTTGGTTTTTATGGTTTATTGTTTGCTATGTTTTCTATAGTTTGTTTAGGA
AGAAGGGTGTGAGGTCATCATATGTTTACTGTAGGGTTAGATGTAAAGACGGCTGTGTTT
TTTAGCTCTATAACTATGATTATTGGAGTACCTACAGGTATAAAGGTTTTTACATGATTG
TATATGTTGTTGAATGCTCGAGTCAAAAAGAGTGATCCTGTTTTATGATGAATTGTTTCT
TTTATTATTCTGTTTACGTTTGGTGGGGTTACTGGTATAGTATTATCGGCTTGTGTTTTA
GATAAAGTGTTACATGATAC
#A8
GTATTAATTCTTCCTGGATTTGGTATTATTAGACATATATGCTTAAGAATTAGTATGTCT
TCGGATGTGTTTGGTTTTTATGGTTTATTGTTTGCTATGTTTTCTATAGTTTGTTTAGGA
AGAAGGGTGTGAGGTCATCATATGTTTACTGTTGGGTTAGATGTAAAGACGGCTGTGTTT
TTTAGCTCTATAACTATGATTATTGGAGTCCCTACAGGTATAAAGGTTTTTACATGATTG
TATATGTTGTTGAATGCTCGAGTCAAAAAGAGTGATCCTGTTTTATGATGAATTGTTTCT
TTTATTATTCTGTTTACGTTTGGTGGGGTTACTGGAATAGTATTATCGGCTTGTGTTTTA
GATAAAGTGTTACATGATAC
#A27
GTATTAATTCTTCCTGGATTTGGTATTATTAGACATATATGCTTAAGAATTAGTATGTCT
TCGGATGTGTTTGGTTTTTATGGTTTATTGTTTGCTATGTTTTCTATAGTTTGTTTAGGA
AGAAGGGTGTGAGGTCATCATATGTTTACTGTTGGGTTAGATGTAAAGACGGCTGTGTTT
TTTAGCTCTATAACTATGATTATTGGAGTCCCTACAGGTATAAAGGTTTTTACATGATTG
TATATGTTGTTGAATGCTCGAGTCAAAAAGAGTGATCCTGTTTTATGATGAATTGTTTCT
TTTATTATTCTGTTTACGTTTGGTGGGGTTACTGGGATAGTATTATCGGCTTGTGTTTTA
GATAAAGTGTTACATGATAC
#A18
GTATTAATTCTTCCTGGATTTGGTATTATTAGACATATATGCTTAAGAATTAGTATGTCT
TCGGATGTGTTTGGTTTTTATGGTTTATTGTTTGCTATGTTTTCTATAGTTTGTTTAGGA
AGAAGGGTGTGAGGTCATCATATGTTTACTGTTGGGTTAGATGTAAAGACGGCTGTGTTT
TTTAGCTCTATAACTATGATTATTGGAGTTCCTACAGGTATAAAGGTTTTTACATGATTG
TATATGTTGTTGAATGCTCGAGTCAAAAAGAGTGATCCTGTTTTATGATGAATTGTTTCT
TTTATTATTCTGTTTACGTTTGGTGGGGTTACTGGTATAGTATTATCGGCTTGTGTTTTA
GATAAAGTGTTACATGATAC
#A3
GTATTAATTCTTCCTGGATTTGGTATTATTAGACATATATGCTTAAGAATTAGTATGTCT
TCGGATGTGTTTGGTTTTTATGGTTTATTGTTTGCTATGTTTTCTATAGTTTGTTTAGGA
AGAAGGGTGTGAGGTCATCATATGTTTACTGTTGGGTTAGATGTAAAGACGGCTGTGTTT
TTTAGCTCTATAACTATGATTATTGGAGTACCTACAGGTATAAAGGTTTTTACATGATTG
TATATGTTGTTGAATGCTCGAGTTAAAAAGAGTGATCCTGTTTTATGATGAATTGTTTCT
TTTATTATTCTGTTTACGTTTGGTGGGGTTACTGGTATAGTATTATCGGCTTGTGTTTTA
GATAAAGTGTTACATGATAC
#A22
GTATTAATTCTTCCTGGATTTGGTATTATTAGACATATATGTTTAAGAATTAGTATGTCT
TCGGATGTGTTTGGTTTTTATGGTTTATTGTTTGCTATGTTTTCTATAGTTTGTTTAGGA
AGAAGGGTGTGAGGTCATCATATGTTTACTGTTGGGTTAGATGTAAAGACGGCTGTGTTT
TTTAGCTCTATAACTATGATTATTGGAGTACCTACAGGTATAAAGGTTTTTACATGATTG
TATATGTTGTTGAATGCTCGAGTCAAAAAGAGTGATCCTGTTTTATGATGAATTGTTTCT
TTTATTATTCTGTTTACGTTTGGTGGGGTTACTGGTATAGTATTATCGGCTTGTGTTTTA
GATAAAGTGTTACATGATAC
#A12
GTATTAATTCTTCCTGGATTTGGTATTATTAGACATATATGCTTAAGAATTAGTATGTCT
TCGGATGTGTTTGGTTTTTATGGTTTATTGTTTGCTATGTTTTCTATAGTTTGTTTAGGA
AGAAGGGTGTGAGGTCATCATATGTTTACTGTTGGGTTAGATGTAAAGACGGCTGTGTTT
TTTAGTTCTATAACTATGATTATTGGGGTCCCTACAGGTATAAAGGTTTTTACATGATTG
TATATGTTGTTGAATGCTCGAGTCAAAAAGAGTGATCCTGTTTTATGATGAATTGTTTCT
TTTATTATTCTGTTTACGTTTGGTGGGGTTACTGGTATAGTATTATCGGCTTGTGTTTTA
GATAAAGTGTTACATGATAC
#A28
GTATTAATTCTTCCTGGATTTGGTATTATTAGACATATATGCTTAAGAATTAGTATGTCT
TCGGATGTGTTTGGTTTTTATGGTTTATTGTTTGCTATGTTTTCTATAGTTTGTTTAGGA
AGAAGGGTGTGAGGTCATCATATGTTTACTGTTGGGTTAGATGTAAAGACGGCTGTGTTT
TTTAGTTCTATAACTATGATTATTGGGGTACCTACAGGTATAAAGGTTTTTACATGATTG
TATATGTTGTTGAATGCTCGAGTCAAAAAGAGTGATCCTGTTTTATGATGAATTGTTTCT
TTTATTATTCTGTTTACGTTTGGTGGGGTTACTGGTATAGTATTATCGGCTTGTGTTTTA
GATAAAGTGTTACATGATAC
#A36
GTATTAATTCTTCCTGGATTTGGTATTATTAGACATATATGCTTAAGAATTAGTATGTCT
TCGGATGTGTTTGGTTTTTATGGTTTATTGTTTGCTATGTTTTCTATAGTTTGTTTAGGA
AGAAGGGTGTGAGGTCATCATATGTTTACTGTTGGGTTAGATGTAAAGACGGCTGTGTTT
TTTAGCTCTATAACTATGATTATTGGGGTACCTACAGGTATAAAGGTTTTTACATGATTG
TATATGTTGTTGAATGCTCGAGTCAAAAAGAGTGATCCTGTTTTATGATGAATTGTTTCT
TTTATTATTCTGTTTACGTTTGGTGGGGTTACTGGTATAGTATTATCAGCTTGTGTTTTA
GATAAAGTGTTACATGATAC
#A10
GTATTAATTCTTCCTGGATTTGGTATTATTAGACATATATGCTTAAGAATTAGTATGTCT
TCGGATGTGTTTGGTTTTTATGGTTTATTGTTTGCTATGTTTTCTATAGTTTGTTTAGGA
AGAAGGGTGTGAGGTCATCATATGTTTACTGTTGGGTTAGATGTAAAGACGGCTGTGTTT
TTTAGTTCTATAACTATGATTATTGGAGTCCCTACAGGTATAAAGGTTTTTACATGATTG
TATATGTTGTTGAATGCTCGAGTCAAAAAGAGTGATCCTGTTTTATGATGAATTGTTTCT
TTTATTATTCTGTTTACGTTTGGTGGGGTTACTGGTATAGTATTATCGGCTTGTGTTTTA
GATAAAGTGTTACATGATAC
#A31
GTATTAATTCTTCCTGGATTTGGTATTATTAGACATATATGCTTAAGAATTAGTATGTCT
TCGGATGTGTTTGGTTTTTATGGTTTATTGTTTGCTATGTTTTCTATAGTTTGTTTAGGA
AGAAGGGTGTGAGGTCATCATATGTTTACTGTTGGGTTAGATGTAAAGACGGCTGTGTTT
TTTAGTTCTATAACTATGATTATTGGAGTCCCTACAGGTATAAAGGTTTTTACATGATTG
TATATGTTGTTGAATGCTCGAGTTAAAAAGAGTGATCCTGTTTTATGATGAATTGTTTCT
TTTATTATTCTGTTTACGTTTGGTGGGGTTACTGGTATAGTATTATCGGCTTGTGTTTTA
GATAAAGTGTTACATGATAC
#A29
GTATTAATTCTTCCTGGATTTGGTATTATTAGACATATATGCTTAAGAATTAGTATGTCT
TCGGATGTGTTTGGTTTTTATGGTTTATTGTTTGCTATGTTTTCTATAGTTTGTTTAGGA
AGAAGGGTGTGAGGTCATCATATGTTTACTGTTGGGTTAGATGTAAAGACGGCTGTGTTT
TTTAGTTCTATAACTATGATTATTGGAGTCCCTACAGGTATAAAGGTTTTTACATGATTG
TATATGTTGTTGAATGCTCGAGTTAAAAAGAGTGATCCTGTTTTATGATGAATTGTCTCT
TTTATTGTTCTGTTTACGTTTGGTGGGGTTACTGGTATAGTATTATCGGCTTGTGTTTTA
GATAAAGTGTTACATGATAC
#A13
GTATTAATTCTTCCTGGATTTGGTATTATTAGACATATATGCTTAAGAATTAGTATGTCT
TCGGATGTGTTTGGTTTTTATGGTTTATTGTTTGCTATGTTTTCTATAGTTTGTTTAGGA
AGAAGGGTGTGAGGTCATCATATGTTTACTGTTGGGTTAGATGTAAAGACGGCTGTGTTT
TTTAGTTCTATAACTATGATTATTGGAGTTCCTACGGGTATAAAGGTTTTTACATGATTG
TATATGTTGTTGAATGCTCGAGTCAAAAAGAGTGATCCTGTTTTATGATGAATTGTTTCT
TTTATTATTCTGTTTACGTTTGGTGGGGTTACTGGTATAGTATTATCAGCTTGTGTTTTA
GATAAAGTGTTACATGATAC
#A16
GTATTAATTCTTCCTGGATTTGGTATTATTAGACATATATGCTTAAGAATTAGTATGTCT
TCGGATGTGTTTGGTTTTTATGGTTTATTGTTTGCTATGTTTTCTATAGTTTGTTTAGGG
AGAAGGGTGTGAGGTCATCATATGTTTACTGTTGGGTTAGATGTAAAGACGGCTGTGTTT
TTTAGTTCTATAACTATGATTATTGGAGTTCCTACGGGTATAAAGGTTTTTACATGATTG
TATATGTTGTTGAATGCTCGAGTCAAAAAGAGTGATCCTGTTTTATGATGAATTGTTTCT
TTTATTATTCTGTTTACGTTTGGTGGGGTTACTGGTATAGTATTATCAGCTTGTGTTTTA
GATAAAGTGTTACATGATAC
#A14
GTATTAATTCTTCCTGGATTTGGTATTATTAGACATATATGCTTAAGAATTAGTATGTCT
TCGGATGTGTTTGGTTTTTATGGTTTATTGTTTGCTATGTTTTCTATAGTTTGTTTAGGA
AGAAGGGTGTGAGGTCATCATATGTTTACTGTTGGGTTAGATGTAAAGACGGCTGTGTTT
TTTAGTTCTATAACTATGATTATTGGAGTTCCTACGGGTATAAAGGTTTTTACGTGATTG
TATATGTTGTTGAATGCTCGAGTCAAAAAGAGTGATCCTGTTTTATGATGAATTGTTTCT
TTTATTATTCTGTTTACGTTTGGTGGGGTTACTGGTATAGTATTATCAGCTTGTGTTTTA
GATAAAGTGTTACATGATAC
#A15
GTATTAATTCTTCCTGGATTTGGTATTATTAGACATATATGCTTAAGAATTAGTATGTCT
TCGGATGTGTTTGGTTTTTATGGTTTATTGTTTGCTATGTTTTCTATAGTTTGTTTAGGA
AGAAGGGTGTGAGGTCATCATATGTTTACTGTTGGGTTAGATGTAAAGACGGCTGTGTTT
TTTAGTTCTATAACTATGATTATTGGAGTTCCTACAGGTATAAAGGTTTTTACATGATTG
TATATGTTGTTGAATGCTCGAGTCAAAAAGAGTGATCCTGTTTTATGATGAATTGTTTCT
TTTATTATTCTGTTTACGTTTGGTGGGGTTACTGGTATAGTATTATCAGCTTGTGTTTTA
GATAAAGTGTTACATGATAC
#A21
GTATTAATTCTTCCTGGATTTGGTATTATTAGACATATATGCTTAAGAATTAGTATGTCT
TCGGATGTGTTTGGTTTTTATGGTTTATTGTTTGCTATGTTTTCTATAGTTTGTTTAGGA
AGAAGGGTGTGAGGTCATCATATGTTTACTGTTGGGTTAGATGTAAAGACTGCTGTGTTT
TTTAGTTCTATAACTATGATTATTGGAGTTCCTACAGGTATAAAGGTTTTTACATGATTG
TATATGTTGTTGAATGCTCGAGTCAAAAAGAGTGATCCTGTTTTATGATGAATTGTTTCT
TTTATTATTCTGTTTACGTTTGGTGGGGTTACTGGTATAGTATTGTCAGCTTGTGTTTTA
GATAAAGTGTTACATGATAC
#A11
GTATTAATTCTTCCTGGATTTGGTATTATTAGACATATATGTTTAAGAATTAGTATGTCT
TCGGATGTGTTTGGTTTTTATGGTTTATTGTTTGCTATGTTTTCTATAGTTTGTTTAGGA
AGAAGGGTGTGAGGTCATCATATGTTTACTGTTGGGTTAGATGTAAAGACGGCTGTGTTT
TTTAGTTCTATAACTATGATTATTGGGGTCCCTACAGGTATAAAGGTTTTTACATGATTG
TATATGTTGTTGAATGCTCGAGTCAAAAAGAGTGATCCTGTTTTATGATGAATTGTTTCT
TTTATTATTCTGTTTACGTTTGGTGGGGTTAGTGGTATAGTATTATCGGCTTGTGTTTTA
GATAAAGTGTTACATGATAC
#A25
GTATTAATTCTTCCTGGATTTGGTATTATTAGACATATATGTTTAAGAATTAGTATGTCT
TCGGATGTGTTTGGTTTTTATGGTTTATTGTTTGCTATGTTTTCTATAGTTTGTTTAGGA
AGAAGGGTGTGAGGTCATCATATGTTTACTGTTGGGTTAGATGTAAAGACGGCTGTGTTT
TTTAGTTCTATAACTATGATTATTGGGGTCCCTACAGGTATAAAGGTTTTTACATGATTG
TATATGTTGTTGAATGCTCGAGTCAAAAAGAGTGATCCTGTTCTATGATGAATTGTTTCT
TTTATTATTCTGTTTACGTTTGGTGGGGTTACTGGTATAGTATTATCGGCTTGTGTTTTA
GATAAAGTGTTACATGATAC
#A19
GTATTAATTCTTCCTGGATTTGGTATTATTAGACATATATGTTTAAGAATTAGTATGTCT
TCGGATGTGTTTGGTTTTTATGGTTTATTGTTTGCTATGTTTTCTATAGTTTGTTTAGGA
AGAAGGGTGTGAGGTCATCATATGTTTACTGTTGGGTTAGATGTAAAGACGGCTGTGTTT
TTTAGTTCTATAACTATGATTATTGGGGTCCCTACAGGTATAAAGGTTTTTACATGATTG
TATATGTTGTTGAATGCTCGAGTCAAAAAGAGTGATCCTGTTTTATGATGAATTGTTTCT
TTTATTATTCTGTTTACGTTTGGTGGGGTTACTGGTATAGTATTATCGGCTTGTGTTTTA
GATAAAGTGTTACATGATAC
#A39
--ATTAATTCTTCCTGGATTTGGTATTATTAGACATATATGTTTAAGAATTAGTATGTCT
TCGGATGTGTTTGGTTTTTATGGTTTATTGTTTGCTATGTTTTCTATAGTTTGTTTAGGA
AGAAGGGTGTGAGGTCATCATATGTTTACTGTTGGGTTAGATGTAAAGACGGCTGTGTTT
TTTAGTTCTATAACTATGATTATTGGGGTCCCTACAGGTATAAAGGTTTTTACATGATTG
TATATGTTGTTGAATGCTCGAGTCAAAAAGAGTGATCCTGTTTTATGATGAATTGTTTCT
TTTATTATTCTGTTTACGTTTGGTGGGGTTACTGGTATAGTATTATCGGCTTGTGTTTTA
GATAAAGTGTTACATGATAC
#A20
GTATTAATTCTTCCTGGATTTGGCATTATTAGACATATATGTTTAAGAATTAGTATGTCT
TCGGATGTGTTTGGTTTTTATGGTTTATTGTTTGCTATGTTTTCTATAGTTTGTTTAGGA
AGAAGGGTGTGAGGTCATCATATGTTTACTGTTGGGTTAGATGTAAAGACGGCTGTGTTT
TTTAGTTCTATAACTATGATTATTGGGGTCCCTACAGGTATAAAGGTTTTTACATGATTG
TATATGTTGTTGAATGCTCGAGTCAAAAAGAGTGATCCTGTTTTATGATGAATTGTTTCT
TTTATTATTCTGTTTACGTTTGGTGGGGTTACTGGTATAGTATTATCGGCTTGTGTTTTA
GATAAAGTGTTACATGGTAC
#A24
GTATTAATTCTTCCTGGATTTGGTATTATTAGACATATATGTTTAAGAATTAGTATGTCT
TCGGATGTGTTTGGTTTTTATGGTTTATTGTTTGCTATGTTTTCTATAGTTTGTTTAGGA
AGAAGGGTGTGAGGTCATCATATGTTTACTGTTGGGTTAGATGTAAAGACGGCTGTGTTT
TTTAGTTCTATAACTATGATTATTGGGGTTCCTACAGGTATAAAGGTTTTTACATGATTG
TATATGTTGTTGAATGCTCGAGTCAAAAAGAGTGATCCTGTTTTATGATGAATTGTTTCT
TTTATTATTCTGTTTACGTTTGGTGGGGTTACTGGTATAGTATTATCGGCTTGTGTTTTA
GATAAAGTGTTACATGATAC
#A2
GTATTAATTCTTCCTGGGTTTGGTATTATTAGACATATATGTTTAAGAATTAGTATGTCT
TCGGATGTGTTTGGTTTTTATGGTTTATTATTTGCTATGTTTTCTATAGTTTGTTTAGGA
AGAAGGGTGTGAGGACATCATATGTTTACTGTTGGGTTAGATGTAAAGACGGCTGTGTTT
TTTAGTTCTATAACTATGATTATTGGAGTTCCTACTGGTATAAAGGTTTTTACATGATTG
TATATGTTGTTGAATGCTCGAGTCAAAAAGAGTGATCCTGTTTTATGATGAATTGTTTCT
TTTATTATTCTGTTTACGTTTGGCGGAGTTACTGGTATAGTGTTATCAGCTTGTGTTTTA
GATAAAGTGTTACATGATAC
#A5
GTATTAATTCTTCCTGGGTTTGGTATTATTAGACATATATGTTTAAGAATTAGTATGTCT
TCGGATGTGTTTGGTTTTTATGGTTTATTATTTGCTATGTTTTCTATAGTTTGTTTAGGA
AGAAGGGTGTGAGGACATCATATGTTTACTGTTGGGTTAGATGTAAAGACGGCTGTGTTT
TTTAGTTCTATAACTATGATTATTGGAGTTCCTACTGGTATAAAGGTTTTTACATGATTG
TATATGTTGTTGAATGCTCGAGTCAAAAAGAGTGATCCTGTTTTATGATGAATTGTTTCT
TTTATTATTCTGTTTACGTTTGGCGGGGTTACTGGTATAGTGTTATCAGCTTGTGTTTTA
GATAAAGTATTACATGATAC
#A32
GTATTAATTCTTCCTGGGTTTGGTATTATTAGACATATATGTTTAAGAATTAGCATGTCT
TCGGATGTGTTTGGTTTTTATGGTTTATTATTTGCTATGTTTTCTATAGTTTGTTTAGGA
AGAAGGGTGTGAGGACATCATATGTTTACTGTTGGGTTAGATGTAAAGACGGCTGTGTTT
TTTAGTTCTATAACTATGATTATTGGGGTTCCTACTGGTATAAAGGTTTTTACATGATTG
TATATGTTGTTGAATGCTCGAGTCAAAAAGAGTGATCCTGTTTTATGATGAATTGTTTCT
TTTATTATTCTGTTTACGTTTGGCGGGGTCACTGGTATAGTGTTATCAGCTTGTGTTTTA
GATAAAGTGCTACATGATAC
#A35
GTATTAATTCTTCCTGGGTTTGGTATTATTAGACATATATGTTTAAGAATTAGCATGTCT
TCGGATGTGTTTGGTTTTTATGGTTTATTATTTGCTATGTTTTCTATAGTTTGTTTAGGA
AGAAGGGTGTGAGGACATCATATGTTTACTGTTGGGTTAGATGTAAAGACGGCTGTGTTT
TTTAGTTCTATAACTATGATTATTGGAGTTCCTACTGGTATAAAGGTTTTTACATGATTG
TATATGTTGTTGAATGCTCGAGTCAAAAAGAGTGATCCTGTTTTATGATGAATTGTTTCT
TTTATTGTTCTGTTTACGTTTGGTGGGGTCACTGGTATAGTGTTATCAGCTTGTGTTTTA
GATAAAGTGCTACATGATAC
#A9
GTATTAATTCTTCCTGGGTTTGGTATTATTAGACATATATGTTTAAGAATTAGCATGTCT
TCGGATGTGTTTGGTTTTTATGGTTTATTATTTGCTATGTTTTCTATAGTTTGTTTAGGA
AGAAGGGTGTGAGGACATCATATGTTTACTGTTGGGTTGGATGTAAAGACGGCTGTGTTT
TTTAGTTCTATAACTATGATTATTGGAGTTCCTACTGGTATAAAGGTTTTTACATGATTG
TATATGTTGTTGAATGCTCGAGTCAAAAAGAGTGATCCTGTTTTATGATGAATTGTTTCT
TTTATTATTCTGTTTACGTTTGGCGGGGTTACTGGTATAGTGTTATCAGCTTGTGTTTTA
GATAAAGTGCTACATGATAC
#A4
GTATTAATTCTTCCTGGGTTTGGTATTATTAGACATATATGTTTAAGAATTAGTATGTCT
TCGGATGTGTTTGGTTTTTATGGTTTATTATTTGCTATGTTTTCTATAGTTTGTTTAGGA
AGAAGGGTGTGAGGACATCATATGTTTACTGTTGGGTTAGATGTAAAGACGGCTGTGTTT
TTTAGTTCTATAACTATGATTATTGGAGTTCCTACTGGTATAAAGGTTTTTACATGATTG
TATATGTTGTTGAATGCTCGAGTCAAAAAGAGTGATCCTGTTTTATGATGAATTGTTTCT
TTTATTATTCTGTTTACGTTTGGTGGGGTTACTGGTATAGTGTTATCAGCTTGTGTTTTA
GATAAAGTGTTACATGATAC
#A26
GTATTAATTCTTCCTGGGTTTGGTATCATTAGACATATATGTTTAAGAATTAGTATGTCT
TCGGATGTGTTTGGTTTTTATGGTTTATTATTTGCTATGTTTTCTATAGTTTGTTTAGGA
AGAAGGGTGTGAGGACATCATATGTTTACTGTTGGGTTAGATGTAAAGACGGCTGTGTTT
TTTAGTTCTATAACTATGATTATTGGAGTTCCTACTGGTATAAAGGTTTTTACATGATTG
TATATGTTGTTGAATGCTCGAGTCAAAAAGAGTGATCCTGTTTTATGATGAATTGTTTCT
TTTATTATTCTGTTTACGTTTGGTGGGGTTACTGGTATAGTGTTATCAGCTTGTGTTTTA
GATAAAGTGTTACATGATAC
#A6
GTATTGATTCTTCCTGGGTTTGGTATTATTAGACATATATGTTTAAGAATTAGTATGTCT
TCGGATGTGTTTGGTTTTTATGGTTTATTGTTTGCTATGTTTTCTATAGTTTGTTTAGGA
AGAAGGGTGTGAGGACATCATATGTTTACTGTTGGGTTAGATGTAAAGACGGCTGTGTTT
TTTAGTTCTATAACTATGATTATTGGAGTTCCTACTGGTATAAAGGTTTTTACATGATTG
TATATGTTGTTGAATGCTCGAGTCAAAAAGAGTGATCCTGTTTTATGATGAATTGTTTCT
TTTATTATTCTGTTTACGTTTGGCGGGGTTACTGGTATAGTGTTATCAGCTTGTGTTTTA
GATAAAGTGTTACATGATAC
#A34
GTATTGATTCTTCCTGGGTTTGGTATTATTAGACATATATGTTTAAGAATTAGTATGTCT
TCGGATGTGTTTGGTTTTTATGGTTTATTATTTGCTATGTTTTCTATAGTTTGTTTAGGA
AGAAGGGTGTGAGGACATCATATGTTTACTGTTGGGTTAGATGTAAAGACGGCTGTGTTT
TTTAGTTCTATAACTATGATTATTGGAGTTCCTACTGGTATAAAGGTTTTTACATGATTG
TATATGTTGTTGAATGCTCGAGTCAAAAAGAGTGATCCTGTTTTATGATGAATTGTTTCT
TTTATTATTCTGTTTACGTTTGGCGGGGTTACTGGTATAGTGTTATCAGCTTGTGTTTTA
GATAAAGTGTTACATGATAC
#A23
GTATTGATTCTTCCTGGGTTTGGTATTATTAGACATATATGTTTAAGAATTAGTATGTCT
TCGGATGTGTTTGGTTTTTATGGTTTATTATTTGCTATGTTTTCTATAGTTTGTTTAGGA
AGAAGGGTGTGAGGACATCATATGTTTACTGTTGGGTTAGATGTAAAGACGGCTGTGTTT
TTTAGTTCTATAACTATGATTATTGGGGTTCCTACTGGTATAAAGGTTTTTACATGATTG
TATATGTTGTTGAATGCTCGAGTCAAAAAGAGTGATCCTGTTTTATGATGAATTGTTTCT
TTTATTATTCTGTTTACGTTTGGCGGGGTTACTGGTATAGTGTTATCAGCTTGTGTTTTA
GATAAAGTGTTACATGACAC
#A37
--ATTGATTCTTCCTGGGTTTGGTATTATTAGACATATATGTTTAAGAATTAGTATGTCT
TCGGATGTGTTTGGTTTTTATGGTTTATTATTTGCTATGTTTTCTATAGTTTGTTTAGGA
AGAAGGGTGTGAGGACATCATATGTTTACTGTTGGGTTAGATGTAAAGACGGCTGTGTTT
TTTAGTTCTATAACTATGATTATTGGGGTTCCTACTGGTATAAAGGTTTTTACATGATTG
TATATGTTGTTGAATGCTCGAGTCAAAAAGAGTGATCCTGTTTTATGATGAATTGTTTCT
TTTATTATTCTGTTTACGTTTGGCGGAGTTACTGGTATAGTGTTATCAGCTTGTGTTTTA
GATAAAGTGTTACATGACAC
#A7
GTATTAATTCTTCCCGGGTTTGGTATTATTAGACATATATGCTTAAGAATTAGTATGTCT
TCGGATGTGTTTGGTTTTTATGGTTTATTATTTGCCATGTTTTCTATAGTTTGTTTAGGA
AGAAGGGTGTGAGGACATCATATGTTTACTGTTGGGTTAGATGTAAAGACGGCTGTGTTT
TTTAGTTCTATAACTATGATTATTGGAGTTCCTACTGGTATAAAGGTTTTTACATGATTG
TATATGTTATTGAATGCTCGAGTCAAAAAGAGTGATCCTGTTTTATGATGAATTGTTTCT
TTTATTATTCTGTTTACGTTTGGTGGGGTTACTGGTATAGTGTTATCAGCTTGTGTTTTA
GATAAAGTGTTACATGATAC
#A17
GTATTAATTATTCCCGGGTTTGGTGTTATTAGACATATATGCTTAAGAATTAGTATGCCT
TCGGATGTGTTTGGTTTTTATGGTTTATTATTTGCCATGTTTTCTATAGTTTGTTTAGGA
AGAAGGGTGTGAGGACATCATATGTTTACTGTTGGGTTAGATGTAAAGACGGCTGTGTTT
TTTAGTTCTATAACTATGATTATTGGAGTTCCTACTGGTATAAAGGTTTTTACATGATTG
TATATGTTATTGAATGCTCGAGTCAAAAAGAGTGATCCTGTTTTATGATGAATTGTTTCT
TTTATTATTCTGTTTACGTTTGGTGGGGTTACTGGTATAGTGTTATCAGCTTGTGTTTTA
GATAAAGTGTTACATGATAC
#A33
GTATTAATTCTTCCCGGGTTTGGTATTATTAGACATATATGTTTAAGAATTAGTATGTCT
TTAGATGTGTTTGGTTTTTATGGTTTATTATTTGCCATGTTTTCTATAGTTTGTTTAGGA
AGAAGGGTGTGAGGACATCATATGTTTACTGTTGGGTTAGATGTAAAGACGGCTGTGTTT
TTTAGTTCTATAACTATGATTATTGGAGTTCCTACTGGTATAAAGGTTTTTACATGATTG
TATATGTTATTGAATGCTCGAGTTAAAAAGAGTGATCCTGTTTTATGATGAATTGTTTCT
TTTATTATTCTGTTTACGTTTGGTGGAGTTACTGGTATAGTGTTATCAGCTTGTGTTTTA
GATAAAGTGTTACATGATAC
#Hkrep
GTATTAATTCTTCCAGGATTTGGTATAATTAGTCATATATGTTTAAGAATAAGTATGTCT
TCTGATGTGTTTGGGTTTTATGGTTTATTATTTGCTATGTTTTCTATAGTTTGTTTAGGA
AGAAGAGTGTGAGGTCATCACATGTTTACTGTTGGTTTAGATGTTAAGACTGCTGTGTTT
TTTAGCTCAATTACTATGATTATTGGTGTGCCTACTGGGATTAAGGTTTTTACATGATTA
TATATGTTATTAAATGCTCGAGTAAAAAAGAGTGATCCTGTGTTGTGGTGAATTGTTTCA
TTTATAATATTGTTTACATTTGGTGGAGTTACTGGTATAGTATTGTCTGCTTGTGTTTTA
GATAAAGTGTTACATGATAC
